# Supplementary material for: Dimethyl­ammonium 5-carb­oxy-2-(1-oxo-1λ5-pyridin-2-yl)-1H-imidazole-4-car­box­yl­ate
Source: Acta Crystallogr Sect E Struct Rep Online. 2012 Jul 28;68(Pt 8):o2600. doi: 10.1107/S1600536812033557 (PMC3415035; doi:10.1107/S1600536812033557)
Supplement: Supplementary file 2 [file e-68-o2600-Isup2.hkl]

# 
# h,k,l, Fc-squared, Fo-squared, sigma(Fo-squared) and status flag 
# 
data_I
_shelx_title '                                       2 in Cc' 
_shelx_refln_list_code          4 
_shelx_F_calc_maximum      278.67 
_exptl_crystal_F_000       616.00 
_reflns_d_resolution_high  0.7831 
 
loop_ 
 _symmetry_equiv_pos_as_xyz 
 'x, y, z' 
 'x, -y, z+1/2' 
 'x+1/2, y+1/2, z' 
 'x+1/2, -y+1/2, z+1/2' 
 
_cell_length_a    10.9690 
_cell_length_b    17.3050 
_cell_length_c     8.0160 
_cell_angle_alpha  90.000 
_cell_angle_beta  120.901 
_cell_angle_gamma  90.000 
 
_shelx_F_squared_multiplier     1.000 
 
loop_ 
 _refln_index_h 
 _refln_index_k 
 _refln_index_l 
 _refln_F_squared_calc 
 _refln_F_squared_meas 
 _refln_F_squared_sigma 
 _refln_observed_status 
   2   0   0     4769.45     4842.18    205.59 o 
   4   0   0     2026.82     1794.10     79.78 o 
   6   0   0     1293.62     1412.34     66.04 o 
   8   0   0      249.97      259.76     18.61 o 
  10   0   0       27.68       27.95      7.67 o 
  12   0   0        0.99        5.14      5.74 o 
   1   1   0     3367.51     3204.17     77.28 o 
   3   1   0      418.42      425.46     14.93 o 
   5   1   0     1650.76     1686.63     54.01 o 
   7   1   0       84.33       75.99      5.94 o 
   9   1   0       20.28       27.47      4.74 o 
  11   1   0        7.57       17.51      7.76 o 
   0   2   0     6754.94     6158.12    176.83 o 
   2   2   0     1979.87     1782.10     43.85 o 
   4   2   0      335.46      345.46     13.17 o 
   6   2   0      461.03      491.29     19.05 o 
   8   2   0      126.33      136.51      8.82 o 
  10   2   0       65.06       74.81      7.79 o 
   1   3   0     1650.81     1544.48     29.05 o 
   3   3   0     4521.22     4236.50     88.21 o 
   5   3   0     1540.37     1564.15     51.33 o 
   7   3   0      165.81      163.07      9.25 o 
   9   3   0      432.04      484.10     21.20 o 
  11   3   0       24.68       17.41      7.54 o 
   0   4   0      339.33      369.89      9.87 o 
   2   4   0     1881.39     1810.25     38.35 o 
   4   4   0     1615.39     1580.49     34.57 o 
   6   4   0       32.57       28.77      3.83 o 
   8   4   0      241.18      246.92     12.68 o 
  10   4   0       91.86       98.73     15.58 o 
   1   5   0     4283.26     4118.80     76.31 o 
   3   5   0       32.06       32.56      1.96 o 
   5   5   0      225.06      246.51      9.58 o 
   7   5   0       86.77       85.17      5.07 o 
   9   5   0      274.23      279.64     18.88 o 
  11   5   0       11.32        6.34      5.60 o 
   0   6   0      281.71      248.54      7.45 o 
   2   6   0     2336.28     2473.65     68.02 o 
   4   6   0      497.79      544.47     13.50 o 
   6   6   0      440.40      438.48     12.16 o 
   8   6   0       86.70       89.26      6.10 o 
  10   6   0       28.34       25.86      5.99 o 
   1   7   0      795.78      811.62     16.06 o 
   3   7   0      914.95      966.31     31.89 o 
   5   7   0      330.04      327.10     12.34 o 
   7   7   0      346.14      353.38     13.07 o 
   9   7   0      109.01      106.62      9.43 o 
  11   7   0        0.49        0.84      4.02 o 
   0   8   0     1204.90     1244.10     33.65 o 
   2   8   0     6314.34     6706.99    124.59 o 
   4   8   0       38.07       48.77      4.44 o 
   6   8   0       21.86       25.37      3.98 o 
   8   8   0      198.46      196.02     12.28 o 
  10   8   0       38.14       43.96      8.27 o 
   1   9   0     1312.79     1366.05     24.52 o 
   3   9   0      151.15      150.72      5.97 o 
   5   9   0      644.37      641.56     26.99 o 
   7   9   0       85.87       88.05      9.67 o 
   9   9   0       76.15       77.29      8.74 o 
   0  10   0       76.12       76.22      3.94 o 
   2  10   0       78.42       84.89      3.42 o 
   4  10   0       25.13       19.07      2.27 o 
   6  10   0      135.85      153.13      7.32 o 
   8  10   0        8.07        8.86      3.60 o 
  10  10   0        2.70       -8.96      8.57 o 
   1  11   0      581.72      606.70     12.26 o 
   3  11   0      212.55      205.08     10.77 o 
   5  11   0      123.15      127.45      5.86 o 
   7  11   0      724.14      730.82     29.80 o 
   9  11   0       23.03       18.51      5.90 o 
   0  12   0       86.70       97.16      6.16 o 
   2  12   0      144.91      142.80      4.98 o 
   4  12   0       75.96       76.59      4.46 o 
   6  12   0      442.64      427.48     16.18 o 
   8  12   0       66.36       72.40      6.84 o 
  10  12   0       12.29        8.61      4.98 o 
   1  13   0      551.97      557.13     15.99 o 
   3  13   0      158.63      158.21      7.87 o 
   5  13   0      333.95      301.33     19.72 o 
   7  13   0        5.64        6.86      3.49 o 
   9  13   0        3.85        4.60      4.02 o 
   0  14   0      199.19      193.34     10.23 o 
   2  14   0      358.26      348.29     12.50 o 
   4  14   0      851.61      790.30     20.70 o 
   6  14   0      262.17      241.49     13.71 o 
   8  14   0       27.84       22.96      4.42 o 
   1  15   0     1385.78     1296.81     35.24 o 
   3  15   0      400.97      369.00     11.67 o 
   5  15   0       52.58       40.00      4.86 o 
   7  15   0       62.08       58.26      6.30 o 
   0  16   0      576.74      567.87     22.47 o 
   2  16   0      179.70      184.36      8.85 o 
   4  16   0        1.57        2.61      1.88 o 
   6  16   0       41.98       39.19      5.57 o 
   8  16   0        3.16        4.67      5.11 o 
   1  17   0      158.82      147.27      7.97 o 
   3  17   0      232.72      217.17     12.93 o 
   5  17   0       49.28       58.24      6.04 o 
   7  17   0        5.22       13.10      5.03 o 
   0  18   0        4.46        1.27      3.34 o 
   2  18   0      157.70      156.78     12.37 o 
   4  18   0       63.37       77.70     11.67 o 
   6  18   0        1.45       -1.46      3.10 o 
   1  19   0       63.72       56.76      6.41 o 
   3  19   0       28.28       33.01      5.80 o 
   5  19   0       16.05       30.41     13.84 o 
   0  20   0      133.82      151.36     15.01 o 
   2  20   0        5.53        1.68      2.92 o 
   4  20   0        0.69        0.39      3.26 o 
   1  21   0       16.55       17.08      6.47 o 
   3  21   0       22.84       26.93      9.71 o 
 -11   1   1      111.57      122.88     20.75 o 
  -9   1   1      126.83      141.72     11.91 o 
  -7   1   1      102.89       93.69      4.33 o 
  -5   1   1      734.28      737.17     17.39 o 
  -3   1   1     4778.88     4697.62     97.00 o 
  -1   1   1     2104.72     2149.66     45.13 o 
   1   1   1     1149.99      889.35     28.11 o 
   3   1   1     3186.87     3142.63    238.51 o 
   5   1   1      245.95      257.32     14.16 o 
   7   1   1      112.25      116.23     10.87 o 
   9   1   1       24.34       36.79      6.97 o 
  11   1   1       23.74       40.36     11.34 o 
 -12   2   1       30.77       22.32      6.64 o 
 -10   2   1       29.11       37.03      5.59 o 
  -8   2   1      170.88      177.42      8.11 o 
  -6   2   1     1151.07     1178.70     27.10 o 
  -4   2   1      602.99      609.89     12.71 o 
  -2   2   1     6089.33     6304.61    149.84 o 
   0   2   1     2304.94     2366.86     49.65 o 
   2   2   1     1780.85     1779.89     71.71 o 
   4   2   1      740.91      722.93     62.41 o 
   6   2   1      299.92      275.33     25.78 o 
   8   2   1      676.28      649.47     26.23 o 
  10   2   1        1.10        2.33      4.87 o 
 -11   3   1      251.88      277.43     21.55 o 
  -9   3   1       84.06       85.26      5.82 o 
  -7   3   1      108.77      107.02      5.74 o 
  -5   3   1      318.75      330.45      7.91 o 
  -3   3   1      670.61      688.89     13.86 o 
  -1   3   1     6866.59     6661.43    122.59 o 
   1   3   1     5153.51     4688.22     97.12 o 
   3   3   1      232.11      212.00      9.36 o 
   5   3   1      401.83      406.70     22.68 o 
   7   3   1       21.24       21.69      4.06 o 
   9   3   1       71.19       70.78     11.74 o 
  11   3   1       19.90       20.35      9.27 o 
 -12   4   1       46.58       71.18     13.07 o 
 -10   4   1       31.56       31.01      4.26 o 
  -8   4   1       47.48       45.04      4.20 o 
  -6   4   1     1151.70     1116.22     26.14 o 
  -4   4   1     2313.63     2245.99     42.81 o 
  -2   4   1     1353.25     1270.52     24.40 o 
   0   4   1     1398.51     1327.75     28.31 o 
   2   4   1     4087.22     3973.50     82.85 o 
   4   4   1      375.90      430.43     16.64 o 
   6   4   1      294.94      304.59     13.78 o 
   8   4   1      434.26      415.99     28.28 o 
  10   4   1       34.96       53.63     12.27 o 
 -11   5   1      138.83      188.65     18.54 o 
  -9   5   1      144.33      147.98     10.18 o 
  -7   5   1      210.72      204.09      6.37 o 
  -5   5   1     1255.68     1252.44     25.20 o 
  -3   5   1       97.59       98.36      3.03 o 
  -1   5   1      256.54      255.16      5.82 o 
   1   5   1     4838.40     4608.99    147.06 o 
   3   5   1     2345.13     2389.37     51.25 o 
   5   5   1      152.19      151.89      6.59 o 
   7   5   1      151.46      144.67      9.41 o 
   9   5   1      132.51      136.22     10.35 o 
 -12   6   1        3.58        7.91      4.45 o 
 -10   6   1       37.05       36.94      6.29 o 
  -8   6   1       64.38       72.91      8.68 o 
  -6   6   1      671.10      700.23     15.58 o 
  -4   6   1     1421.01     1456.56     56.66 o 
  -2   6   1      181.80      192.12      5.18 o 
   0   6   1      597.04      648.17     13.19 o 
   2   6   1      742.77      682.90     22.61 o 
   4   6   1      128.56      134.24      4.99 o 
   6   6   1      277.21      300.61     14.14 o 
   8   6   1      156.09      167.74     12.91 o 
  10   6   1       18.39        2.20      5.47 o 
 -11   7   1        0.37       -3.25      3.12 o 
  -9   7   1       21.74       18.71      4.50 o 
  -7   7   1        8.93        9.06      1.94 o 
  -5   7   1      359.38      352.16      8.81 o 
  -3   7   1      577.71      616.70     12.92 o 
  -1   7   1      322.75      280.31      6.81 o 
   1   7   1      389.24      399.61     10.57 o 
   3   7   1     1302.48     1313.34     54.98 o 
   5   7   1      287.83      286.28     18.94 o 
   7   7   1       46.96       52.16      6.29 o 
   9   7   1       25.04       13.34      7.00 o 
 -10   8   1       43.08       58.27      8.27 o 
  -8   8   1      143.76      140.48      7.82 o 
  -6   8   1       55.12       49.52      3.43 o 
  -4   8   1       62.27       59.30      2.72 o 
  -2   8   1      718.07      772.45     15.77 o 
   0   8   1       63.02       72.77      3.34 o 
   2   8   1      357.41      378.63     11.66 o 
   4   8   1      277.26      240.67     17.75 o 
   6   8   1      314.60      326.90     15.44 o 
   8   8   1       27.18       15.01      7.00 o 
  10   8   1        1.19       -2.40      5.14 o 
 -11   9   1       29.60       24.19     14.98 o 
  -9   9   1      106.22      103.37      7.31 o 
  -7   9   1      106.58       99.51      6.36 o 
  -5   9   1      132.46      129.67      4.56 o 
  -3   9   1        2.24        3.58      0.79 o 
  -1   9   1     1348.40     1445.92     25.94 o 
   1   9   1      296.50      318.50      8.87 o 
   3   9   1      534.55      534.81     16.24 o 
   5   9   1      894.36      790.68     53.79 o 
   7   9   1      156.12      157.07     29.65 o 
   9   9   1       73.43       91.59     14.48 o 
 -10  10   1       29.59       32.07      6.48 o 
  -8  10   1      410.12      390.67     13.24 o 
  -6  10   1      664.07      679.39     24.39 o 
  -4  10   1      171.73      173.69      5.59 o 
  -2  10   1      722.84      795.92     15.33 o 
   0  10   1      306.18      286.32      7.46 o 
   2  10   1      289.82      289.67      9.67 o 
   4  10   1      315.47      304.51     12.65 o 
   6  10   1       27.30       31.01      4.82 o 
   8  10   1       94.73       84.72     13.07 o 
 -11  11   1        7.12       18.45      5.12 o 
  -9  11   1       36.44       35.53      4.95 o 
  -7  11   1      389.51      370.48     16.97 o 
  -5  11   1      210.57      207.93      9.12 o 
  -3  11   1      903.45      889.95     21.36 o 
  -1  11   1       30.22       31.73      2.65 o 
   1  11   1       78.93       86.65      4.10 o 
   3  11   1      498.90      485.91     26.09 o 
   5  11   1      104.94       99.62      9.09 o 
   7  11   1      135.48      119.54     13.54 o 
   9  11   1       11.45       14.58      7.70 o 
 -10  12   1       29.49       27.86      6.60 o 
  -8  12   1       14.36       10.22      3.07 o 
  -6  12   1       33.40       33.77      4.26 o 
  -4  12   1      690.70      690.36     17.73 o 
  -2  12   1      370.89      368.55      9.31 o 
   0  12   1      580.89      612.63     14.02 o 
   2  12   1      145.79      151.62      7.02 o 
   4  12   1      552.67      542.23     38.28 o 
   6  12   1      105.34      114.24      8.63 o 
   8  12   1        2.56        2.38      3.25 o 
  -9  13   1        4.79        5.98      2.92 o 
  -7  13   1        7.28        6.56      2.54 o 
  -5  13   1        3.86        5.34      2.24 o 
  -3  13   1      106.02      101.61      5.69 o 
  -1  13   1      227.28      255.46     12.49 o 
   1  13   1     1213.93     1144.56     24.58 o 
   3  13   1       58.75       53.03      3.96 o 
   5  13   1      134.96      139.18      7.58 o 
   7  13   1       27.98       18.51      5.35 o 
  -8  14   1       28.06       34.56      5.34 o 
  -6  14   1       10.95       12.03      3.14 o 
  -4  14   1      310.67      297.52     15.03 o 
  -2  14   1       76.77       91.46      5.51 o 
   0  14   1      389.54      344.31     11.32 o 
   2  14   1      285.46      291.50      9.82 o 
   4  14   1      211.84      224.13      8.79 o 
   6  14   1       33.21       29.65      4.41 o 
   8  14   1        2.61        7.74      6.87 o 
  -9  15   1       16.92       19.29      4.57 o 
  -7  15   1       85.61       97.08      7.57 o 
  -5  15   1      291.54      292.80     12.37 o 
  -3  15   1      173.70      166.64     10.52 o 
  -1  15   1      172.43      158.02      7.71 o 
   1  15   1       20.10       17.87      2.64 o 
   3  15   1      107.06      106.93      8.23 o 
   5  15   1        1.93       11.52      3.77 o 
   7  15   1       29.03       23.48      9.56 o 
  -8  16   1        2.91        6.95      2.87 o 
  -6  16   1       97.63       99.83      7.50 o 
  -4  16   1       57.92       62.61      7.03 o 
  -2  16   1      210.98      196.39      9.01 o 
   0  16   1       39.94       50.39      4.00 o 
   2  16   1       92.51      103.05      6.50 o 
   4  16   1       12.79       15.10      2.73 o 
   6  16   1       22.37       27.11      4.41 o 
  -7  17   1       19.61       18.43      3.91 o 
  -5  17   1        1.41       -0.14      2.42 o 
  -3  17   1       13.63       13.12      4.49 o 
  -1  17   1       30.34       32.83      4.07 o 
   1  17   1      111.78      126.86     11.84 o 
   3  17   1        7.74        8.17      3.14 o 
   5  17   1       31.73       37.16      6.09 o 
  -6  18   1        3.28        2.27      5.30 o 
  -4  18   1       44.03       39.89      6.40 o 
  -2  18   1       57.94       53.61      6.57 o 
   0  18   1       20.34       25.87      7.30 o 
   2  18   1       12.56        9.27      2.83 o 
   4  18   1       18.63       21.69      8.34 o 
   6  18   1        8.69       17.33      6.23 o 
  -5  19   1        4.92        7.73      7.94 o 
  -3  19   1        8.77       13.16      5.17 o 
  -1  19   1       20.60       16.88      6.00 o 
   1  19   1       21.59       21.11      4.68 o 
   3  19   1        5.30       -1.90      4.00 o 
   5  19   1       47.77       52.61      7.85 o 
  -4  20   1        7.16        5.92      3.82 o 
  -2  20   1        1.94        0.87      4.00 o 
   0  20   1       27.75       20.60      4.68 o 
   2  20   1       37.90       35.59     11.07 o 
   4  20   1       20.66       16.28     12.87 o 
  -3  21   1        4.34        0.63      3.16 o 
  -1  21   1        2.90        1.93      4.80 o 
   1  21   1        3.44        1.51      2.87 o 
 -12   0   2       73.51       86.39     12.34 o 
 -10   0   2       10.68       10.21      4.80 o 
  -8   0   2      197.73      210.36     10.41 o 
  -6   0   2       13.58       11.83      3.40 o 
  -4   0   2     1737.91     1765.75     43.30 o 
  -2   0   2     1634.69     1839.00     54.77 o 
   0   0   2      817.37      744.06     34.22 o 
   2   0   2     1065.39     1003.22     46.30 o 
   4   0   2      226.85      233.54     15.48 o 
   6   0   2      374.14      382.77     24.35 o 
   8   0   2       23.14       28.08      7.67 o 
 -13   1   2       21.22       23.09      9.11 o 
 -11   1   2       45.58       46.53      6.37 o 
  -9   1   2      238.86      252.68     13.18 o 
  -7   1   2      243.24      221.69      7.21 o 
  -5   1   2      957.19     1028.20     20.69 o 
  -3   1   2    77654.40    66705.23   1131.82 o 
  -1   1   2     6265.50     6503.67    156.20 o 
   1   1   2     2461.37     2546.68     78.04 o 
   3   1   2     2275.44     2324.53     72.73 o 
   5   1   2      318.37      332.82     14.85 o 
   7   1   2       68.87       72.76      7.21 o 
   9   1   2        9.08       13.81      6.87 o 
 -12   2   2       50.69       66.45      7.94 o 
 -10   2   2       36.21       44.35      5.95 o 
  -8   2   2      812.05      823.42     24.29 o 
  -6   2   2      983.22      947.95     19.58 o 
  -4   2   2     1184.20     1125.03     23.17 o 
  -2   2   2     5127.45     5208.00    108.42 o 
   0   2   2     4867.16     4762.93    115.10 o 
   2   2   2     5560.99     5332.39    161.13 o 
   4   2   2      277.64      295.31     12.81 o 
   6   2   2      399.61      416.44     18.22 o 
   8   2   2       50.61       34.22      8.54 o 
  10   2   2       17.41       20.61      8.07 o 
 -13   3   2        7.13       18.14      6.80 o 
 -11   3   2       99.25       97.58      8.67 o 
  -9   3   2       55.79       57.50      4.84 o 
  -7   3   2       15.45       15.45      2.02 o 
  -5   3   2       35.08       33.53      1.80 o 
  -3   3   2     1079.73     1105.65     24.49 o 
  -1   3   2     1163.04     1254.84     27.34 o 
   1   3   2      953.22      904.95     23.69 o 
   3   3   2      242.11      245.37      8.60 o 
   5   3   2      338.81      353.82     18.18 o 
   7   3   2       69.37       61.24      9.94 o 
   9   3   2        2.33        3.89      3.50 o 
 -12   4   2       74.23       77.85     13.14 o 
 -10   4   2       26.29       23.96      4.26 o 
  -8   4   2      172.80      174.44      6.77 o 
  -6   4   2      387.69      403.66      9.57 o 
  -4   4   2      941.86      902.72     20.81 o 
  -2   4   2     2330.89     2310.04     49.22 o 
   0   4   2      674.25      625.13     26.17 o 
   2   4   2      844.48      857.60     23.55 o 
   4   4   2      192.47      158.02      6.74 o 
   6   4   2      749.34      714.57     27.23 o 
   8   4   2       37.09       33.75      5.75 o 
  10   4   2        6.86        6.60      4.26 o 
 -11   5   2       40.01       52.71      6.75 o 
  -9   5   2       50.50       51.30      3.96 o 
  -7   5   2      552.91      542.72     14.71 o 
  -5   5   2      116.48      119.23      3.72 o 
  -3   5   2       55.62       57.16      2.09 o 
  -1   5   2       13.19       14.48      1.09 o 
   1   5   2     1329.76     1366.64     57.28 o 
   3   5   2      312.12      306.65     10.16 o 
   5   5   2      354.99      321.53     14.68 o 
   7   5   2      269.84      231.50     13.04 o 
   9   5   2       20.93       19.17      5.22 o 
 -12   6   2       87.78       97.86     14.74 o 
 -10   6   2      132.39      149.61      8.30 o 
  -8   6   2        2.52        3.42      1.41 o 
  -6   6   2       70.42       72.24      3.85 o 
  -4   6   2      598.59      599.03     12.79 o 
  -2   6   2     1643.15     1630.10     31.43 o 
   0   6   2      572.79      594.97     12.55 o 
   2   6   2      389.67      407.99     19.75 o 
   4   6   2      807.82      804.81     78.55 o 
   6   6   2      520.28      469.71     28.05 o 
   8   6   2        2.88       -0.08      3.20 o 
 -11   7   2       44.02       43.87      7.02 o 
  -9   7   2       47.14       48.01      4.00 o 
  -7   7   2      210.54      214.33      7.76 o 
  -5   7   2     1783.06     1842.13     39.11 o 
  -3   7   2     1204.85     1290.31     25.53 o 
  -1   7   2     5000.04     5170.47     96.19 o 
   1   7   2      295.92      371.36     11.73 o 
   3   7   2      469.20      482.18     33.75 o 
   5   7   2      113.32      115.47      8.01 o 
   7   7   2       31.42       26.55      5.05 o 
   9   7   2        1.30        4.69      3.84 o 
 -12   8   2       30.26       23.61      8.81 o 
 -10   8   2       81.08       86.98      6.71 o 
  -8   8   2      124.29      128.17      6.08 o 
  -6   8   2      287.73      291.97      9.37 o 
  -4   8   2      440.19      448.20     10.94 o 
  -2   8   2      542.07      547.25     11.95 o 
   0   8   2     1379.30     1504.45     33.33 o 
   2   8   2       93.16      101.56      5.27 o 
   4   8   2      142.40      125.20     16.64 o 
   6   8   2       88.44       83.03     16.28 o 
   8   8   2       18.87       19.50      5.28 o 
 -11   9   2       47.02       52.28      9.71 o 
  -9   9   2       14.24       16.32      3.36 o 
  -7   9   2       41.72       45.94      3.58 o 
  -5   9   2     1168.76     1202.50     31.20 o 
  -3   9   2      126.09      118.59      4.03 o 
  -1   9   2     2550.92     2787.82     59.34 o 
   1   9   2       41.54       40.55      2.81 o 
   3   9   2      417.85      406.19     13.73 o 
   5   9   2      298.88      314.58     15.12 o 
   7   9   2       60.73       59.77      8.17 o 
   9   9   2       28.25       19.15      8.27 o 
 -10  10   2      172.61      167.47      9.60 o 
  -8  10   2      143.12      154.93      8.43 o 
  -6  10   2       65.37       61.61      5.04 o 
  -4  10   2      818.43      845.71     20.72 o 
  -2  10   2      758.02      787.22     20.91 o 
   0  10   2      134.81      128.44      6.40 o 
   2  10   2      915.82      852.54     24.22 o 
   4  10   2      739.31      725.50     76.38 o 
   6  10   2       65.91       61.92      6.83 o 
   8  10   2       33.34       35.69      9.81 o 
 -11  11   2        1.65        2.59      2.67 o 
  -9  11   2       70.15       68.86      6.30 o 
  -7  11   2       15.12       14.55      3.05 o 
  -5  11   2       27.14       25.75      3.41 o 
  -3  11   2        6.16        7.90      1.35 o 
  -1  11   2      109.73      111.25      4.71 o 
   1  11   2        1.66        4.09      1.46 o 
   3  11   2      109.03      109.92      6.19 o 
   5  11   2      115.05      117.65     10.31 o 
   7  11   2        5.48        8.27      5.47 o 
 -10  12   2      104.58      104.63      7.08 o 
  -8  12   2       15.86       16.85      3.70 o 
  -6  12   2       99.96      104.17      6.83 o 
  -4  12   2      247.38      242.53      9.82 o 
  -2  12   2      255.40      244.68      7.07 o 
   0  12   2      106.70      105.07      4.81 o 
   2  12   2       93.97       82.58      5.25 o 
   4  12   2      303.57      287.35     17.63 o 
   6  12   2       11.74        7.82      7.24 o 
   8  12   2       43.26       59.70     12.14 o 
  -9  13   2      239.99      247.87     12.29 o 
  -7  13   2      244.05      241.01      9.65 o 
  -5  13   2      349.26      347.40     17.21 o 
  -3  13   2      160.57      160.68      9.70 o 
  -1  13   2      525.47      504.82     13.78 o 
   1  13   2      584.18      552.95     15.19 o 
   3  13   2      828.31      802.48     38.46 o 
   5  13   2      102.06      120.31      9.18 o 
   7  13   2      101.75      103.93     14.54 o 
 -10  14   2        3.78        2.14      4.31 o 
  -8  14   2      174.30      162.67      9.41 o 
  -6  14   2       28.04       27.78      4.17 o 
  -4  14   2      641.07      650.57     25.81 o 
  -2  14   2      984.33      987.30     30.48 o 
   0  14   2       47.21       48.98      3.65 o 
   2  14   2      384.22      370.69     13.73 o 
   4  14   2       62.91       64.61      5.63 o 
   6  14   2       12.96       40.62      9.74 o 
  -9  15   2       23.04       34.34      5.47 o 
  -7  15   2      152.74      159.94     15.34 o 
  -5  15   2      167.84      161.80     10.80 o 
  -3  15   2      276.67      265.29     17.61 o 
  -1  15   2      197.91      189.33      7.53 o 
   1  15   2      381.43      366.06     13.48 o 
   3  15   2      147.67      129.42      7.49 o 
   5  15   2       15.29       12.22      3.17 o 
   7  15   2       10.47       12.81     14.74 o 
  -8  16   2        6.75        8.45      7.60 o 
  -6  16   2      224.29      236.83     14.14 o 
  -4  16   2      460.19      463.60     21.06 o 
  -2  16   2      680.91      647.10     25.72 o 
   0  16   2      585.13      552.29     18.28 o 
   2  16   2       35.95       38.24      3.88 o 
   4  16   2       61.26       57.78      5.67 o 
   6  16   2       24.03       28.20      6.45 o 
  -7  17   2       38.48       44.99      6.95 o 
  -5  17   2       77.01       62.77      9.74 o 
  -3  17   2      270.82      257.58     14.22 o 
  -1  17   2      133.36      146.54     10.06 o 
   1  17   2       77.77       84.85      6.33 o 
   3  17   2       22.33       18.29      3.38 o 
   5  17   2        3.10       10.05      2.97 o 
  -6  18   2       43.90       37.92      6.57 o 
  -4  18   2        3.79        4.95      3.20 o 
  -2  18   2       12.34       16.40      4.47 o 
   0  18   2       76.68       74.97      7.18 o 
   2  18   2       42.22       42.79      5.25 o 
   4  18   2        6.79       16.87      4.24 o 
  -7  19   2       17.19       -6.67      4.74 o 
  -5  19   2       40.13       41.28     14.14 o 
  -3  19   2      100.59       91.46      9.34 o 
  -1  19   2       54.09       47.83      9.14 o 
   1  19   2       16.66       20.19      4.70 o 
   3  19   2        4.87        6.27      2.97 o 
  -4  20   2       28.17        8.67     12.11 o 
  -2  20   2       16.99       21.35      7.54 o 
   0  20   2       10.79       14.68      6.74 o 
   2  20   2       17.58       19.32      5.40 o 
  -3  21   2        7.22        8.25      4.49 o 
  -1  21   2       14.19       13.14      6.34 o 
   1  21   2        4.26        0.87      5.07 o 
 -13   1   3       10.08       13.04      5.04 o 
 -11   1   3        8.24        3.29      2.51 o 
  -9   1   3      448.64      447.88     18.60 o 
  -7   1   3       84.61       80.60      3.38 o 
  -5   1   3     1779.42     1793.10     31.44 o 
  -3   1   3      900.94      914.82     18.15 o 
  -1   1   3     2383.64     2375.57     58.76 o 
   1   1   3      132.15      147.52      7.34 o 
   3   1   3      432.67      407.74     16.43 o 
   5   1   3      416.42      387.29     16.93 o 
   7   1   3        2.35        0.28      2.37 o 
 -12   2   3       54.61       68.42      7.99 o 
 -10   2   3       24.41       34.43     10.77 o 
  -8   2   3       20.82       18.56      2.48 o 
  -6   2   3      506.57      500.71     11.38 o 
  -4   2   3     1191.17     1316.91     25.68 o 
  -2   2   3      916.55      926.83     24.17 o 
   0   2   3     1379.40     1401.42     49.16 o 
   2   2   3      530.32      545.10     25.04 o 
   4   2   3       97.86       83.42      6.19 o 
   6   2   3       95.96       93.15      7.41 o 
   8   2   3       29.22       20.68      7.60 o 
 -13   3   3        3.57        8.29      3.63 o 
 -11   3   3       57.61       56.49      6.93 o 
  -9   3   3       17.96       16.81      2.34 o 
  -7   3   3      406.61      422.09     11.79 o 
  -5   3   3     1140.27     1180.59     26.86 o 
  -3   3   3       56.61       58.01      2.30 o 
  -1   3   3     1055.90     1035.35     35.84 o 
   1   3   3      668.32      699.15     30.82 o 
   3   3   3      179.83      159.82      8.93 o 
   5   3   3     1196.89     1085.32     30.93 o 
   7   3   3       35.11       38.53      5.94 o 
   9   3   3       22.01       29.73      6.45 o 
 -12   4   3       13.29       10.13      3.76 o 
 -10   4   3       36.61       35.87      4.39 o 
  -8   4   3      171.82      174.22      6.70 o 
  -6   4   3      793.16      800.15     19.98 o 
  -4   4   3      410.20      419.53     10.96 o 
  -2   4   3     1856.35     1817.86     39.57 o 
   0   4   3     1667.60     1733.05     43.95 o 
   2   4   3      568.10      533.10     15.98 o 
   4   4   3      390.21      395.95     13.56 o 
   6   4   3      199.77      185.82     15.81 o 
   8   4   3       70.33       74.09      8.40 o 
 -13   5   3       23.00       24.08      7.74 o 
 -11   5   3       17.62       15.30      4.26 o 
  -9   5   3      265.93      269.48      9.49 o 
  -7   5   3      295.92      306.40     11.36 o 
  -5   5   3       60.79       54.45      3.17 o 
  -3   5   3      168.63      161.79      7.04 o 
  -1   5   3     1599.12     1599.93     35.35 o 
   1   5   3     1333.28     1441.97     37.50 o 
   3   5   3     1002.41     1005.39     34.98 o 
   5   5   3      471.44      425.67     18.82 o 
   7   5   3       81.18       75.70      9.87 o 
   9   5   3       12.23       14.33      6.74 o 
 -12   6   3       10.39       14.94      6.94 o 
 -10   6   3       20.97       24.19      3.14 o 
  -8   6   3      116.48      120.19      6.03 o 
  -6   6   3      297.91      307.05      9.43 o 
  -4   6   3      199.32      200.67      6.53 o 
  -2   6   3      803.73      827.02     19.51 o 
   0   6   3     2043.90     2157.03     66.56 o 
   2   6   3      233.55      205.05     10.44 o 
   4   6   3      108.90      115.28      8.30 o 
   6   6   3       52.30       54.28      7.04 o 
   8   6   3        1.88        0.61      3.03 o 
 -11   7   3       28.64       28.84      4.35 o 
  -9   7   3      104.39      101.01      5.45 o 
  -7   7   3      145.85      146.10      6.23 o 
  -5   7   3       77.72       80.06      3.92 o 
  -3   7   3      343.46      331.06      9.31 o 
  -1   7   3      113.25      115.26      4.30 o 
   1   7   3      292.30      289.41     12.96 o 
   3   7   3       35.30       26.88      4.87 o 
   5   7   3       21.74       19.61      4.33 o 
   7   7   3       20.19       18.31      4.76 o 
 -12   8   3       36.19       34.28      7.00 o 
 -10   8   3        2.66        0.76      1.85 o 
  -8   8   3      102.77      104.65      5.34 o 
  -6   8   3       36.90       31.17      2.93 o 
  -4   8   3      633.31      637.94     16.20 o 
  -2   8   3       97.11       96.36      3.46 o 
   0   8   3       79.90       93.88      5.08 o 
   2   8   3       84.71       83.37      6.39 o 
   4   8   3      169.61      142.96      9.50 o 
   6   8   3      130.62      143.52     10.78 o 
   8   8   3        9.67        5.14      4.31 o 
 -11   9   3      106.66      118.48      8.09 o 
  -9   9   3       75.31       67.06      5.74 o 
  -7   9   3       75.68       80.83      5.02 o 
  -5   9   3      441.81      437.77     12.39 o 
  -3   9   3       12.99       13.40      1.47 o 
  -1   9   3      245.01      247.86      7.85 o 
   1   9   3      100.54       93.37      6.66 o 
   3   9   3      159.08      151.43      9.70 o 
   5   9   3      163.90      157.67     15.51 o 
   7   9   3        1.64        2.05      3.51 o 
 -12  10   3       18.96       21.13      4.38 o 
 -10  10   3       91.39      100.70      7.45 o 
  -8  10   3       31.94       32.88      4.45 o 
  -6  10   3      125.33      141.17      6.16 o 
  -4  10   3      234.49      258.71      8.40 o 
  -2  10   3      197.64      212.96     10.72 o 
   0  10   3      925.49      947.32     22.87 o 
   2  10   3      914.42      871.61     31.69 o 
   4  10   3      397.30      414.80     18.89 o 
   6  10   3       95.07      102.27      9.37 o 
   8  10   3        1.67        0.73      5.47 o 
 -11  11   3       41.32       30.35      4.99 o 
  -9  11   3       74.78       73.59      6.33 o 
  -7  11   3       71.48       72.65      5.71 o 
  -5  11   3       13.94       11.45      2.11 o 
  -3  11   3      604.60      607.14     18.56 o 
  -1  11   3      208.19      205.29      7.22 o 
   1  11   3      770.32      774.65     31.50 o 
   3  11   3      129.04      117.08     19.51 o 
   5  11   3       13.88       17.58      4.64 o 
   7  11   3       52.82       74.00      8.86 o 
 -10  12   3       73.96       80.23      9.82 o 
  -8  12   3       64.85       61.25      5.71 o 
  -6  12   3      157.98      164.60      8.30 o 
  -4  12   3      189.06      194.31      8.60 o 
  -2  12   3      651.14      639.73     17.39 o 
   0  12   3      101.29      109.06      5.25 o 
   2  12   3      189.20      201.65     11.62 o 
   4  12   3      109.73       96.32     23.01 o 
   6  12   3        1.60       -1.60      5.47 o 
 -11  13   3        8.29        4.82      3.21 o 
  -9  13   3        3.90        2.07      2.44 o 
  -7  13   3      180.77      194.62      9.86 o 
  -5  13   3      179.63      182.51     24.18 o 
  -3  13   3       48.29       45.28      4.31 o 
  -1  13   3       86.57       82.45      4.64 o 
   1  13   3       46.06       45.19      4.36 o 
   3  13   3       16.17       17.41      5.80 o 
   5  13   3        8.82       12.84      4.17 o 
 -10  14   3       25.24       27.18      5.19 o 
  -8  14   3      104.48      106.65      7.82 o 
  -6  14   3      190.21      211.22     12.72 o 
  -4  14   3       29.39       33.35      5.25 o 
  -2  14   3      470.99      466.22     25.82 o 
   0  14   3       27.35       25.66      2.98 o 
   2  14   3       55.30       55.22      5.10 o 
   4  14   3        0.14        2.78      5.37 o 
   6  14   3       39.85       34.16      6.49 o 
  -9  15   3       33.55       31.59      4.44 o 
  -7  15   3       21.64       28.80      5.27 o 
  -5  15   3      173.11      151.43     11.97 o 
  -3  15   3      161.01      171.25     10.97 o 
  -1  15   3      233.54      233.08     12.21 o 
   1  15   3      207.08      198.01      9.47 o 
   3  15   3       54.89       51.88      8.64 o 
   5  15   3        7.65        6.96      4.14 o 
  -8  16   3       29.42       35.57      6.47 o 
  -6  16   3       12.62       11.47      5.87 o 
  -4  16   3       51.69       49.24      6.52 o 
  -2  16   3       98.03      107.76      8.74 o 
   0  16   3       67.69       74.47      5.60 o 
   2  16   3       19.36       22.49      3.75 o 
   4  16   3       16.60       15.35      4.73 o 
  -7  17   3       37.67       39.52      6.59 o 
  -5  17   3       10.43       15.02      5.67 o 
  -3  17   3       30.84       32.67      5.90 o 
  -1  17   3        3.29        0.04      4.80 o 
   1  17   3       13.31       12.99      3.41 o 
   3  17   3       20.44       10.99      9.64 o 
  -8  18   3        4.45        8.48      3.70 o 
  -6  18   3        1.31       -2.95      6.87 o 
  -4  18   3        7.47        4.93      3.84 o 
  -2  18   3       11.28       10.01      3.91 o 
   0  18   3        7.61        9.87      5.14 o 
   2  18   3       40.43       44.61      6.29 o 
  -7  19   3        9.34        0.57      3.29 o 
  -5  19   3       16.84       17.08      5.09 o 
  -3  19   3       11.78       16.28      4.81 o 
  -1  19   3       19.04       16.94      6.94 o 
   1  19   3       30.84       44.52      6.95 o 
  -4  20   3        1.50       -2.20      3.44 o 
  -2  20   3        1.77        7.14      5.47 o 
   0  20   3       40.73       41.43      9.81 o 
  -3  21   3        0.20        2.74      4.74 o 
  -1  21   3        9.51        4.00      5.74 o 
 -12   0   4       99.50      103.93     12.87 o 
 -10   0   4       50.69       57.24      9.01 o 
  -8   0   4      114.04      135.86     16.94 o 
  -6   0   4    23552.24    24629.30    582.15 o 
  -4   0   4     3330.67     3251.76     96.79 o 
  -2   0   4     1951.36     1878.77     57.63 o 
   0   0   4     2666.17     2764.69    133.82 o 
   2   0   4      891.26      941.05     46.70 o 
   4   0   4       79.23       79.25      9.47 o 
   6   0   4       37.52       31.42      7.74 o 
 -13   1   4        9.72        8.83      4.60 o 
 -11   1   4       70.04       69.58      7.47 o 
  -9   1   4       20.65       18.97      3.94 o 
  -7   1   4      430.62      430.57     10.48 o 
  -5   1   4     1012.00     1011.87     20.49 o 
  -3   1   4      306.32      289.51      7.94 o 
  -1   1   4     1165.79     1133.08     39.77 o 
   1   1   4      247.93      256.44     10.42 o 
   3   1   4       36.30       34.84      4.54 o 
   5   1   4       17.24       19.13      4.24 o 
   7   1   4       50.15       73.18     11.81 o 
 -12   2   4       14.63       11.03      7.54 o 
 -10   2   4       60.47       70.84      7.22 o 
  -8   2   4       69.88       62.75      3.76 o 
  -6   2   4     1565.04     1596.21     35.86 o 
  -4   2   4       62.02       65.63      2.65 o 
  -2   2   4       24.15       20.27      1.98 o 
   0   2   4      801.76      866.56     31.02 o 
   2   2   4      109.96      112.60      8.87 o 
   4   2   4      185.55      176.69      8.43 o 
   6   2   4       24.66       30.94      5.61 o 
   8   2   4        6.56        9.42      4.83 o 
 -13   3   4        8.62        5.31      3.86 o 
 -11   3   4      106.42      109.78     18.51 o 
  -9   3   4      145.19      142.09      7.50 o 
  -7   3   4      145.30      142.71      5.73 o 
  -5   3   4      316.88      324.36      9.40 o 
  -3   3   4      641.64      650.03     26.55 o 
  -1   3   4     1822.50     1966.80     50.01 o 
   1   3   4      274.40      253.80      9.33 o 
   3   3   4     1360.00     1340.99     60.48 o 
   5   3   4      173.62      136.27      9.69 o 
   7   3   4       56.17       69.65     16.44 o 
 -12   4   4       17.94       40.06      8.57 o 
 -10   4   4       94.55      104.53     10.28 o 
  -8   4   4       70.25       64.09      4.82 o 
  -6   4   4       66.21       66.07      3.58 o 
  -4   4   4      315.72      328.39      7.94 o 
  -2   4   4      975.59      999.95     26.91 o 
   0   4   4       82.15       89.01      4.65 o 
   2   4   4      606.86      609.05     18.70 o 
   4   4   4      199.04      189.45     16.48 o 
   6   4   4       18.86       20.37      4.97 o 
   8   4   4        8.36        5.95      4.62 o 
 -13   5   4        4.20        2.59      3.29 o 
 -11   5   4       34.27       30.99      4.44 o 
  -9   5   4       67.78       73.79      4.52 o 
  -7   5   4       40.62       41.41      3.18 o 
  -5   5   4     1076.19     1056.31     24.90 o 
  -3   5   4      143.69      153.25      5.53 o 
  -1   5   4      108.18      117.36      5.25 o 
   1   5   4      200.78      214.44     10.48 o 
   3   5   4      559.86      568.45     23.27 o 
   5   5   4        3.61        0.60      2.72 o 
   7   5   4        6.16        1.00      3.40 o 
 -12   6   4       11.07        7.02      3.33 o 
 -10   6   4       69.78       62.26      4.64 o 
  -8   6   4      139.83      140.19      6.21 o 
  -6   6   4      114.05      124.56      8.74 o 
  -4   6   4      291.07      298.48      9.03 o 
  -2   6   4      134.61      121.88      5.05 o 
   0   6   4      974.78      996.33     39.89 o 
   2   6   4      116.85      118.73      8.37 o 
   4   6   4      138.64      125.93      9.38 o 
   6   6   4        8.24        6.63      3.86 o 
 -13   7   4       21.29        7.20      6.54 o 
 -11   7   4       17.01       13.42      3.31 o 
  -9   7   4       40.06       34.55      3.51 o 
  -7   7   4      121.95      121.85      5.55 o 
  -5   7   4      242.18      222.20      9.44 o 
  -3   7   4      493.05      497.32     13.21 o 
  -1   7   4      273.74      285.48     12.72 o 
   1   7   4      280.67      275.68     13.31 o 
   3   7   4      370.11      346.37     16.76 o 
   5   7   4       12.24        9.50      3.65 o 
   7   7   4        4.58        3.96      4.09 o 
 -12   8   4        6.74        6.52      4.22 o 
 -10   8   4       21.86       20.37      3.09 o 
  -8   8   4      449.01      438.68     13.41 o 
  -6   8   4      124.72      130.48      5.67 o 
  -4   8   4     2382.46     2410.78     81.81 o 
  -2   8   4       95.48      117.24      8.17 o 
   0   8   4      253.79      269.81     12.92 o 
   2   8   4      361.47      361.28     16.77 o 
   4   8   4      145.31      143.75     11.91 o 
   6   8   4       26.10       21.30      5.38 o 
 -11   9   4       44.17       43.53      6.71 o 
  -9   9   4        2.40        4.16      1.79 o 
  -7   9   4      225.38      233.17      8.53 o 
  -5   9   4       93.12       96.60      4.76 o 
  -3   9   4      198.46      198.04      8.38 o 
  -1   9   4      454.46      460.34     15.21 o 
   1   9   4      226.70      229.79     12.31 o 
   3   9   4       41.93       37.68      5.64 o 
   5   9   4        0.30       -0.39      2.87 o 
   7   9   4       10.80       12.24      5.19 o 
 -12  10   4        7.35        5.40      4.25 o 
 -10  10   4        5.26        2.91      2.29 o 
  -8  10   4       26.99       23.44      2.97 o 
  -6  10   4        6.83        7.14      1.94 o 
  -4  10   4       26.73       25.54      3.22 o 
  -2  10   4        7.34        5.43      1.97 o 
   0  10   4      134.36      141.70      9.01 o 
   2  10   4       17.18       29.75      6.30 o 
   4  10   4        0.72        4.20      4.44 o 
   6  10   4       31.87       42.38      7.23 o 
 -11  11   4        4.94        4.58      2.64 o 
  -9  11   4       13.88        8.85      2.83 o 
  -7  11   4      175.38      165.31      7.11 o 
  -5  11   4      274.39      268.99      9.20 o 
  -3  11   4      121.82      129.57      6.81 o 
  -1  11   4      137.57      146.14      7.33 o 
   1  11   4      651.39      638.55     25.38 o 
   3  11   4       65.83       62.89      7.40 o 
   5  11   4       98.89      134.32     10.80 o 
 -10  12   4       26.59       19.95      4.18 o 
  -8  12   4       24.59       25.48      3.98 o 
  -6  12   4       69.16       69.63      4.51 o 
  -4  12   4       25.59       28.27      3.63 o 
  -2  12   4       76.64       87.67      5.90 o 
   0  12   4      521.53      507.53     21.36 o 
   2  12   4      128.24      134.22     21.38 o 
   4  12   4       80.98       90.28      9.16 o 
   6  12   4        4.50        8.15      6.87 o 
 -11  13   4       46.14       54.54      7.70 o 
  -9  13   4       38.37       34.61      5.89 o 
  -7  13   4      155.74      163.39      8.76 o 
  -5  13   4      141.73      142.40      7.63 o 
  -3  13   4      201.18      197.40      9.15 o 
  -1  13   4      425.66      402.57     14.80 o 
   1  13   4       17.90       18.49      4.37 o 
   3  13   4       12.25       11.18      3.89 o 
   5  13   4        4.45       13.31     11.77 o 
 -10  14   4       87.61       94.84      8.96 o 
  -8  14   4      107.78       95.66     11.04 o 
  -6  14   4      123.61      141.51     10.17 o 
  -4  14   4      200.24      218.85     14.64 o 
  -2  14   4      494.99      483.19     17.00 o 
   0  14   4      374.42      363.93     17.30 o 
   2  14   4       74.84       84.08      8.42 o 
   4  14   4       49.46       34.66      8.67 o 
  -9  15   4       73.80       71.43      8.49 o 
  -7  15   4      187.72      175.75     12.14 o 
  -5  15   4      621.03      611.66     25.75 o 
  -3  15   4      167.16      165.49     11.66 o 
  -1  15   4       45.25       44.13      8.81 o 
   1  15   4      154.37      162.53     10.95 o 
   3  15   4        3.47       11.35      5.60 o 
  -8  16   4       28.04       20.97      5.80 o 
  -6  16   4      197.37      197.13     18.64 o 
  -4  16   4      141.71      138.19     13.11 o 
  -2  16   4        4.81       -2.04      3.60 o 
   0  16   4       64.07       62.03      6.97 o 
   2  16   4        1.78        0.85      3.09 o 
   4  16   4        0.45        1.17      4.87 o 
  -7  17   4       71.90       71.84     10.14 o 
  -5  17   4       43.44       43.04      6.89 o 
  -3  17   4      202.13      195.58     12.75 o 
  -1  17   4       50.04       48.60      7.62 o 
   1  17   4       12.60       24.82      5.02 o 
   3  17   4       15.41        2.71      7.80 o 
  -6  18   4        2.00       -0.29      2.85 o 
  -4  18   4       33.21       43.24      9.91 o 
  -2  18   4       40.01       40.20      6.74 o 
   0  18   4        5.78        6.00      4.74 o 
   2  18   4        0.61       -1.21      8.57 o 
  -5  19   4       13.45        9.61      4.38 o 
  -3  19   4       12.50        7.56      4.78 o 
  -1  19   4       43.41       46.30      9.81 o 
   1  19   4        6.31        5.38      4.08 o 
  -4  20   4       11.88       15.00      5.20 o 
  -2  20   4        0.24        1.27      4.94 o 
 -13   1   5        0.96       -1.41      2.87 o 
 -11   1   5        6.20        1.35      5.77 o 
  -9   1   5      163.25      151.62      7.84 o 
  -7   1   5      131.05      126.41      8.49 o 
  -5   1   5       43.80       41.63      2.59 o 
  -3   1   5      639.61      644.18     15.89 o 
  -1   1   5      184.18      182.92      6.52 o 
   1   1   5      391.20      357.26     12.61 o 
   3   1   5       25.82       27.37      3.79 o 
   5   1   5       78.92       75.99     14.61 o 
 -12   2   5       60.48       68.91      8.04 o 
 -10   2   5       13.86        8.78      4.24 o 
  -8   2   5      756.02      775.17     23.84 o 
  -6   2   5      180.38      160.43      5.96 o 
  -4   2   5      189.18      192.89      6.68 o 
  -2   2   5      113.55      104.68      4.60 o 
   0   2   5      205.94      194.00      8.16 o 
   2   2   5      814.04      808.23     24.98 o 
   4   2   5       32.08       37.73      7.80 o 
   6   2   5       98.97      148.07     11.72 o 
 -13   3   5       10.29        8.06      4.90 o 
 -11   3   5        3.11        6.36      4.17 o 
  -9   3   5       76.30       75.24      5.79 o 
  -7   3   5      362.01      362.74     10.82 o 
  -5   3   5      337.18      349.39     10.20 o 
  -3   3   5        7.97        7.21      1.47 o 
  -1   3   5       89.30       89.04      4.94 o 
   1   3   5      190.93      194.08      8.46 o 
   3   3   5      139.01      129.40      9.38 o 
   5   3   5       34.76       47.66      7.09 o 
 -12   4   5       46.01       52.68      7.62 o 
 -10   4   5       34.19       34.29      4.46 o 
  -8   4   5       22.36       22.90      2.75 o 
  -6   4   5      101.12       97.22      4.65 o 
  -4   4   5      502.93      500.10     15.45 o 
  -2   4   5      362.84      393.38     12.90 o 
   0   4   5      337.27      348.84     12.22 o 
   2   4   5      858.24      842.80     31.78 o 
   4   4   5       50.02       45.61      6.40 o 
   6   4   5        2.19        2.90      3.98 o 
 -13   5   5       14.21       10.43      4.30 o 
 -11   5   5       37.46       39.55      4.98 o 
  -9   5   5        9.38        6.19      2.44 o 
  -7   5   5       23.35       24.86      2.78 o 
  -5   5   5      395.67      385.86     13.87 o 
  -3   5   5     1090.80     1139.61     33.23 o 
  -1   5   5       52.31       49.37      3.82 o 
   1   5   5      159.31      167.67     11.94 o 
   3   5   5      302.08      326.77     16.59 o 
   5   5   5       12.81       15.30      4.87 o 
 -12   6   5       41.06       36.28      6.53 o 
 -10   6   5       49.45       50.63      5.31 o 
  -8   6   5       12.13       11.44      2.05 o 
  -6   6   5       28.21       29.25      2.89 o 
  -4   6   5      169.32      184.55      9.08 o 
  -2   6   5      133.07      142.16      6.56 o 
   0   6   5      191.42      186.01     10.45 o 
   2   6   5      134.85      136.64      9.72 o 
   4   6   5       91.12       85.73     12.07 o 
   6   6   5       14.11       24.85      6.15 o 
 -13   7   5        4.32       12.03      5.64 o 
 -11   7   5       15.07       20.58      4.04 o 
  -9   7   5       49.35       56.40      4.38 o 
  -7   7   5       84.98       89.56      4.85 o 
  -5   7   5        3.95        4.20      1.42 o 
  -3   7   5      404.82      431.73     12.34 o 
  -1   7   5      160.70      168.32      9.98 o 
   1   7   5       97.48       92.95      7.76 o 
   3   7   5       41.17       44.81      6.64 o 
   5   7   5       10.13       12.59      5.70 o 
 -12   8   5        3.51       -1.24      5.17 o 
 -10   8   5        1.06        0.40      2.20 o 
  -8   8   5       54.28       56.47      4.29 o 
  -6   8   5       87.05       89.88      4.89 o 
  -4   8   5        5.14       11.62      2.08 o 
  -2   8   5      160.06      160.32      9.27 o 
   0   8   5      168.89      163.77     10.11 o 
   2   8   5       72.68       70.40      7.45 o 
   4   8   5        0.81        0.93      2.74 o 
   6   8   5       28.30       32.24      7.12 o 
 -11   9   5        8.68        7.89      4.60 o 
  -9   9   5       26.17       27.73      3.40 o 
  -7   9   5      128.15      115.65      5.77 o 
  -5   9   5       31.38       30.71      3.14 o 
  -3   9   5      177.54      189.62      8.59 o 
  -1   9   5      684.14      651.73     25.33 o 
   1   9   5      265.94      263.28     22.21 o 
   3   9   5      116.07      133.85     11.27 o 
   5   9   5        1.99        1.76      3.83 o 
 -12  10   5       34.71       36.96      7.38 o 
 -10  10   5        1.18        3.61      1.95 o 
  -8  10   5       72.92       74.20      5.00 o 
  -6  10   5       21.51       22.66      2.89 o 
  -4  10   5      187.87      187.42      8.61 o 
  -2  10   5      103.47      127.84     12.14 o 
   0  10   5       76.32       72.51      7.08 o 
   2  10   5       63.90       70.72      7.80 o 
   4  10   5       25.19       28.71      5.96 o 
 -11  11   5       32.92       33.50      5.18 o 
  -9  11   5       57.02       55.77      4.69 o 
  -7  11   5       34.57       36.11      3.76 o 
  -5  11   5        9.22        9.72      3.04 o 
  -3  11   5      194.58      202.28      9.34 o 
  -1  11   5       37.03       31.79     10.91 o 
   1  11   5      196.13      206.94     12.57 o 
   3  11   5        4.44        4.07      3.65 o 
   5  11   5       19.20       23.18      6.04 o 
 -10  12   5       62.53       68.71      6.70 o 
  -8  12   5       18.23       20.10      3.17 o 
  -6  12   5      165.23      162.15      8.59 o 
  -4  12   5       25.24       31.49      3.82 o 
  -2  12   5      393.59      402.91     15.03 o 
   0  12   5       73.19       76.11      7.66 o 
   2  12   5        8.43        6.37      3.17 o 
   4  12   5       23.36       46.10     10.87 o 
 -11  13   5        3.49       -0.83      2.81 o 
  -9  13   5       29.73       30.70      4.63 o 
  -7  13   5        4.86        0.37      1.94 o 
  -5  13   5      403.93      460.17     16.83 o 
  -3  13   5       18.73       24.72      4.39 o 
  -1  13   5      161.51      146.11     11.57 o 
   1  13   5       67.15       67.47     16.64 o 
   3  13   5       10.31       10.95      4.60 o 
 -10  14   5       21.92       13.93      6.34 o 
  -8  14   5       10.77       15.85      4.69 o 
  -6  14   5      101.98      107.35      7.12 o 
  -4  14   5      110.06      121.89      7.37 o 
  -2  14   5      128.85      126.85      7.78 o 
   0  14   5       34.27       28.88      5.48 o 
   2  14   5        9.79       16.22      5.94 o 
  -9  15   5       37.55       41.45      7.07 o 
  -7  15   5       12.65        9.59      3.94 o 
  -5  15   5       13.81        9.53      3.34 o 
  -3  15   5       67.05       76.29      7.78 o 
  -1  15   5        0.69       -0.40      2.45 o 
   1  15   5       31.52       28.98     15.01 o 
   3  15   5       14.52       23.37      6.05 o 
  -8  16   5       38.97       45.86      7.42 o 
  -6  16   5       15.38       18.13      5.57 o 
  -4  16   5       35.23       30.84      4.76 o 
  -2  16   5        9.83       -0.41      4.29 o 
   0  16   5       11.72        7.95      4.08 o 
   2  16   5       24.42       36.64      9.17 o 
  -7  17   5        1.86        5.65      6.57 o 
  -5  17   5       35.36       28.51      6.20 o 
  -3  17   5        6.87        5.34      2.99 o 
  -1  17   5       14.12       20.33      6.80 o 
   1  17   5        8.84       16.49      4.98 o 
  -6  18   5        0.09        1.86      3.63 o 
  -4  18   5        8.97       -3.23      8.77 o 
  -2  18   5       12.41       17.34      8.77 o 
   0  18   5       10.96        4.61      5.44 o 
  -5  19   5        4.68       -1.60      4.94 o 
  -3  19   5        8.71       13.03      5.29 o 
 -12   0   6        3.44        2.07      4.27 o 
 -10   0   6      199.54      191.98     17.41 o 
  -8   0   6      171.17      155.30     14.48 o 
  -6   0   6       25.49       39.56      7.14 o 
  -4   0   6       55.80       56.29      4.90 o 
  -2   0   6       88.20       86.36      6.34 o 
   0   0   6      211.97      202.64     10.94 o 
   2   0   6       88.66       92.22      8.94 o 
   4   0   6      174.59      168.17     16.88 o 
 -13   1   6        0.68        3.79      5.20 o 
 -11   1   6       18.59       16.12      4.77 o 
  -9   1   6     2046.18     2001.74     54.22 o 
  -7   1   6      306.97      294.17     14.41 o 
  -5   1   6      141.51      145.12      6.60 o 
  -3   1   6      799.57      856.35     27.85 o 
  -1   1   6      178.32      169.67      6.76 o 
   1   1   6       45.70       41.24      3.89 o 
   3   1   6       28.43       17.31      3.91 o 
   5   1   6       22.31       20.26      5.64 o 
 -12   2   6        1.97       -1.68      2.66 o 
 -10   2   6       41.18       52.37      5.38 o 
  -8   2   6      333.72      327.11     12.80 o 
  -6   2   6       99.35      102.47      5.59 o 
  -4   2   6      630.62      660.22     16.83 o 
  -2   2   6      123.43      124.36      6.06 o 
   0   2   6      192.36      180.82      9.76 o 
   2   2   6      143.19      123.26     26.05 o 
   4   2   6       26.10       31.91      6.21 o 
 -13   3   6        6.23        9.52      5.64 o 
 -11   3   6       12.17        8.55      4.17 o 
  -9   3   6        3.62        4.45      2.39 o 
  -7   3   6       91.08       94.74      6.12 o 
  -5   3   6      101.09       94.45      5.37 o 
  -3   3   6       12.68       13.38      2.06 o 
  -1   3   6      159.41      161.00      7.59 o 
   1   3   6       52.88       48.14      6.67 o 
   3   3   6       10.49       17.36      4.43 o 
   5   3   6        9.31       14.71      5.00 o 
 -12   4   6       40.76       29.73      6.00 o 
 -10   4   6        0.23        2.15      2.18 o 
  -8   4   6       99.26       96.09      6.32 o 
  -6   4   6       29.78       30.11      3.02 o 
  -4   4   6      193.78      204.47      8.55 o 
  -2   4   6       27.18       25.68      3.24 o 
   0   4   6      758.51      812.55     30.91 o 
   2   4   6       39.42       30.02      5.64 o 
   4   4   6       13.94       16.43      5.29 o 
 -13   5   6       12.74       13.67      5.30 o 
 -11   5   6        6.44        3.22      2.41 o 
  -9   5   6       22.92       22.97      3.84 o 
  -7   5   6        1.52        1.20      1.78 o 
  -5   5   6      138.44      134.72      6.70 o 
  -3   5   6       25.33       29.35      3.32 o 
  -1   5   6      277.96      279.20     13.88 o 
   1   5   6      254.01      240.28     13.54 o 
   3   5   6       25.99       16.98      6.54 o 
   5   5   6        3.98        2.91      4.21 o 
 -12   6   6       10.95       15.01      4.67 o 
 -10   6   6       19.95       21.92      4.15 o 
  -8   6   6       48.19       48.60      4.01 o 
  -6   6   6      236.67      231.11      8.40 o 
  -4   6   6       49.87       48.18      4.23 o 
  -2   6   6      105.67      111.18      8.04 o 
   0   6   6      404.51      362.95     17.05 o 
   2   6   6        0.80       -0.57      2.80 o 
   4   6   6        3.37        1.14      3.70 o 
 -13   7   6       20.63       17.14      5.37 o 
 -11   7   6       40.84       38.10      5.24 o 
  -9   7   6       39.38       39.84      4.80 o 
  -7   7   6      195.72      193.92      7.80 o 
  -5   7   6       21.88       19.52      2.70 o 
  -3   7   6      269.64      273.22     13.36 o 
  -1   7   6       95.21       88.04      7.42 o 
   1   7   6       72.42       66.64     10.21 o 
   3   7   6        8.39        6.52      4.06 o 
 -12   8   6        5.58        6.10      3.16 o 
 -10   8   6       18.35       15.59      3.79 o 
  -8   8   6       20.51       23.52      3.26 o 
  -6   8   6       74.36       69.07      4.48 o 
  -4   8   6       11.57       17.90      3.77 o 
  -2   8   6       45.06       53.91      6.14 o 
   0   8   6       77.91       78.68      7.73 o 
   2   8   6       19.72       14.85      6.60 o 
   4   8   6        8.38        6.92      4.31 o 
 -11   9   6       52.70       58.21      6.35 o 
  -9   9   6        0.18        0.40      1.66 o 
  -7   9   6      196.43      191.00      8.04 o 
  -5   9   6       92.97       92.20      6.08 o 
  -3   9   6      213.93      217.70     12.05 o 
  -1   9   6      123.02      127.76      9.09 o 
   1   9   6       30.69       31.08      5.97 o 
   3   9   6       27.14       30.91      6.36 o 
 -12  10   6        0.44        0.13      5.91 o 
 -10  10   6       67.36       64.00      5.20 o 
  -8  10   6       64.94       62.26      4.87 o 
  -6  10   6        2.60       -0.49      2.05 o 
  -4  10   6      188.65      191.33     15.12 o 
  -2  10   6      339.38      371.98     31.79 o 
   0  10   6       48.26       53.77      6.68 o 
   2  10   6       35.99       41.29      6.91 o 
 -11  11   6        5.25        6.54      3.28 o 
  -9  11   6       22.51       24.11      3.37 o 
  -7  11   6       32.50       35.68      4.68 o 
  -5  11   6       10.98        7.78      2.67 o 
  -3  11   6      102.41       94.59      7.79 o 
  -1  11   6       50.29       41.57      6.14 o 
   1  11   6       15.72       20.91      5.50 o 
   3  11   6       23.59       32.49      6.88 o 
 -10  12   6       51.45       51.39      4.95 o 
  -8  12   6       70.47       81.69      6.51 o 
  -6  12   6       22.12       20.28      3.98 o 
  -4  12   6       66.76       69.67      5.94 o 
  -2  12   6       81.13       97.36     11.14 o 
   0  12   6        6.09        5.79      3.39 o 
   2  12   6       28.90       49.99      7.57 o 
  -9  13   6       32.35       36.98      6.31 o 
  -7  13   6       46.94       58.37      8.60 o 
  -5  13   6      119.36      127.10      9.73 o 
  -3  13   6      324.26      355.82     17.48 o 
  -1  13   6       58.72       71.51      8.04 o 
   1  13   6      100.01       94.74      9.54 o 
 -10  14   6       42.49       36.16      6.73 o 
  -8  14   6      113.59      109.95      7.91 o 
  -6  14   6       22.84       28.47      8.43 o 
  -4  14   6      138.13      144.61      9.12 o 
  -2  14   6       72.11       84.22      8.59 o 
   0  14   6       13.45       19.01      5.79 o 
  -9  15   6       57.11       64.41     11.81 o 
  -7  15   6       79.13       80.79      7.07 o 
  -5  15   6       80.49       85.99      6.97 o 
  -3  15   6       63.16       61.28      7.99 o 
  -1  15   6       15.54       12.85      4.40 o 
   1  15   6        2.99        5.68      4.06 o 
  -8  16   6      103.32      107.23     10.48 o 
  -6  16   6      132.98      144.77     11.72 o 
  -4  16   6       19.61       21.24      4.20 o 
  -2  16   6       32.65       38.16      6.55 o 
   0  16   6       17.79       14.74      7.34 o 
  -7  17   6       30.43       34.49     16.78 o 
  -5  17   6       15.53       22.97     10.37 o 
  -3  17   6       12.74        7.92      5.19 o 
 -13   1   7        0.67        2.89      6.30 o 
 -11   1   7      143.29      118.22     16.54 o 
  -9   1   7       17.00       14.26      4.42 o 
  -7   1   7       59.52       64.87      6.93 o 
  -5   1   7        1.67        2.81      2.31 o 
  -3   1   7       57.86       55.67      4.03 o 
  -1   1   7       65.60       64.23      4.57 o 
   1   1   7       28.05       27.03      4.20 o 
   3   1   7       52.04       56.78      8.18 o 
 -12   2   7        3.21       -0.60      4.67 o 
 -10   2   7      107.38       87.56      9.10 o 
  -8   2   7       22.63       22.83      4.79 o 
  -6   2   7      139.76      137.54      9.10 o 
  -4   2   7       61.50       66.53      5.01 o 
  -2   2   7       88.31       86.61      6.35 o 
   0   2   7       91.85       88.73      6.26 o 
   2   2   7       20.17       20.24      6.66 o 
 -13   3   7        1.28        4.62      4.97 o 
 -11   3   7       57.91       43.09      8.81 o 
  -9   3   7        9.06        9.51      3.49 o 
  -7   3   7       53.19       51.76      6.29 o 
  -5   3   7       18.07       19.36      3.02 o 
  -3   3   7       41.55       44.33      3.67 o 
  -1   3   7      635.14      652.84     21.14 o 
   1   3   7        9.24        7.46      3.72 o 
   3   3   7       33.70       35.93      5.54 o 
 -12   4   7       18.92        3.84     10.41 o 
 -10   4   7       17.24       15.05      3.52 o 
  -8   4   7       24.62       18.13      4.34 o 
  -6   4   7       90.12       85.02      5.58 o 
  -4   4   7       17.21       19.44      3.20 o 
  -2   4   7      266.96      274.71     11.17 o 
   0   4   7      133.90      117.80      9.22 o 
   2   4   7       33.56       37.31      6.60 o 
 -13   5   7        4.35        2.28      5.34 o 
 -11   5   7        3.83        6.35      4.35 o 
  -9   5   7       44.88       42.42      5.14 o 
  -7   5   7       26.07       28.09      5.20 o 
  -5   5   7      140.49      139.46      7.34 o 
  -3   5   7      133.73      127.01     21.41 o 
  -1   5   7      177.95      208.08     12.68 o 
   1   5   7       75.94       69.49      8.20 o 
   3   5   7       16.80       23.67      5.61 o 
 -12   6   7        8.78        8.04      4.12 o 
 -10   6   7        2.48       -0.24      3.56 o 
  -8   6   7       14.28        9.50      2.96 o 
  -6   6   7      255.66      261.34     11.00 o 
  -4   6   7       21.60       21.17      4.41 o 
  -2   6   7       51.29       52.49     12.41 o 
   0   6   7       41.07       43.51      6.80 o 
   2   6   7        3.65        8.67      4.35 o 
 -11   7   7        9.44        6.22      4.24 o 
  -9   7   7       54.77       50.89      5.71 o 
  -7   7   7        2.88        2.83      1.81 o 
  -5   7   7       22.03       15.63      3.91 o 
  -3   7   7       14.08       16.33      3.98 o 
  -1   7   7       22.25       19.88      4.78 o 
   1   7   7       10.93       12.25      4.25 o 
 -12   8   7        8.58       12.29      6.55 o 
 -10   8   7       36.48       38.53      5.35 o 
  -8   8   7        0.72       -2.13      1.42 o 
  -6   8   7       42.49       45.94      5.86 o 
  -4   8   7       23.90       32.02      5.19 o 
  -2   8   7       50.08       51.92      6.74 o 
   0   8   7       48.65       45.31      6.79 o 
   2   8   7       10.43       16.06      5.16 o 
 -11   9   7       17.24       15.49      4.16 o 
  -9   9   7        0.39        1.61      2.48 o 
  -7   9   7       12.84        9.24      2.88 o 
  -5   9   7       11.00        7.97      3.34 o 
  -3   9   7       49.09       38.53      5.78 o 
  -1   9   7       63.52       62.64      7.56 o 
   1   9   7        0.71       -0.21      3.34 o 
 -10  10   7       13.51       19.21      4.14 o 
  -8  10   7        7.53        5.40      2.51 o 
  -6  10   7       57.26       59.43      5.70 o 
  -4  10   7      260.35      245.69     13.65 o 
  -2  10   7      129.43      156.52     10.95 o 
   0  10   7       38.00       37.16      6.54 o 
 -11  11   7        5.45        3.07      3.18 o 
  -9  11   7       29.61       27.21      4.53 o 
  -7  11   7       18.93       21.47      4.29 o 
  -5  11   7      170.44      182.71     11.88 o 
  -3  11   7       56.27       60.57      7.36 o 
  -1  11   7        8.13       15.24      4.53 o 
   1  11   7       42.69       62.29      8.75 o 
 -10  12   7        7.04       18.96     10.27 o 
  -8  12   7       43.94       56.03      5.95 o 
  -6  12   7       42.58       43.93      5.44 o 
  -4  12   7       43.62       31.88     11.91 o 
  -2  12   7       53.58       56.05      7.62 o 
   0  12   7        5.37        1.65      3.14 o 
  -9  13   7       11.79       18.16      3.80 o 
  -7  13   7       31.26       25.52      4.55 o 
  -5  13   7        6.67        3.22      2.43 o 
  -3  13   7        0.81        6.40      4.07 o 
  -1  13   7       16.58       14.32      5.21 o 
  -8  14   7       65.56       62.55      6.52 o 
  -6  14   7        4.57        5.56      2.53 o 
  -4  14   7        9.59       10.99      4.05 o 
  -2  14   7        2.76        3.26      3.16 o 
  -7  15   7       38.57       40.33      8.29 o 
  -5  15   7       33.59       26.48      6.26 o 
  -3  15   7       14.94       18.47      5.02 o 
  -6  16   7       16.15       30.22      7.17 o 
  -4  16   7        0.11        9.81      6.40 o 
 -10   0   8      120.56      116.40     15.94 o 
  -8   0   8       54.80       42.03      9.41 o 
  -6   0   8      280.31      251.42     19.55 o 
  -4   0   8      120.72      122.74     12.67 o 
  -2   0   8       15.09       13.62      4.41 o 
   0   0   8       58.63       68.78     11.41 o 
 -13   1   8       32.92       48.34      7.78 o 
 -11   1   8       67.80       53.96      7.90 o 
  -9   1   8        3.25        1.13      3.90 o 
  -7   1   8       36.51       43.00      6.32 o 
  -5   1   8       25.77       28.62      5.16 o 
  -3   1   8       23.20       23.75      3.24 o 
  -1   1   8        2.28        3.87      4.54 o 
   1   1   8       38.87       46.16      7.20 o 
 -12   2   8       89.23       77.29     13.54 o 
 -10   2   8        3.58        1.80      3.27 o 
  -8   2   8       10.28        7.30      3.56 o 
  -6   2   8       72.64       63.70      7.10 o 
  -4   2   8       48.41       50.91      5.01 o 
  -2   2   8       36.24       36.54      4.62 o 
   0   2   8        8.08       11.19      6.74 o 
 -11   3   8       28.39       17.95      5.15 o 
  -9   3   8        8.90        8.26      3.86 o 
  -7   3   8      118.33      114.73      9.10 o 
  -5   3   8       11.70       10.72      3.82 o 
  -3   3   8      242.75      270.88     21.75 o 
  -1   3   8      102.79       96.77      7.13 o 
   1   3   8       20.53       22.08      6.76 o 
 -12   4   8        6.83        1.01      3.38 o 
 -10   4   8       14.22       11.77      4.16 o 
  -8   4   8       16.78       23.84      7.44 o 
  -6   4   8        7.78        5.57      3.21 o 
  -4   4   8      103.69       98.53     10.17 o 
  -2   4   8       38.83       42.97      6.27 o 
   0   4   8        6.24        6.00      2.90 o 
 -11   5   8       21.17       19.54      4.43 o 
  -9   5   8       37.67       34.87      6.03 o 
  -7   5   8       11.10        7.97      3.56 o 
  -5   5   8       38.31       30.42      5.25 o 
  -3   5   8      186.34      167.90     11.12 o 
  -1   5   8        2.23       -0.84      2.60 o 
   1   5   8        2.88        1.23      3.05 o 
 -12   6   8        7.48        9.15      4.60 o 
 -10   6   8        2.70        3.75      2.57 o 
  -8   6   8       12.89       10.88      4.04 o 
  -6   6   8       67.48       65.96      7.10 o 
  -4   6   8       52.64       58.62      7.30 o 
  -2   6   8       85.87       84.68      9.71 o 
   0   6   8        3.74        7.09      3.26 o 
 -11   7   8        3.15        7.14      3.40 o 
  -9   7   8       35.46       32.77      6.24 o 
  -7   7   8       11.62        2.47      3.94 o 
  -5   7   8        5.25        7.38      3.42 o 
  -3   7   8      144.50      144.93     21.01 o 
  -1   7   8        2.39       -1.21      5.70 o 
 -10   8   8       52.25       58.26      7.46 o 
  -8   8   8       55.08       57.17     10.81 o 
  -6   8   8       74.57       65.37      8.84 o 
  -4   8   8       71.06       75.36      8.30 o 
  -2   8   8       51.04       52.30      7.25 o 
   0   8   8       15.57       19.98      5.81 o 
 -11   9   8        3.69        7.20      3.18 o 
  -9   9   8        3.40        0.50      3.02 o 
  -7   9   8       27.70       27.99      5.74 o 
  -5   9   8       61.36       55.90      7.14 o 
  -3   9   8       13.46       10.84      4.15 o 
  -1   9   8        2.05        3.60      3.63 o 
 -10  10   8        0.65        1.96      3.57 o 
  -8  10   8        4.54        5.34      2.72 o 
  -6  10   8        5.65        7.53      3.65 o 
  -4  10   8        5.24        8.02      9.17 o 
  -2  10   8        0.52        0.97      3.22 o 
  -9  11   8        1.33        0.54      3.21 o 
  -7  11   8        3.46       17.08      6.40 o 
  -5  11   8       76.16       76.08      8.41 o 
  -3  11   8       23.25       32.61      5.95 o 
  -8  12   8       16.61       14.52      3.97 o 
  -6  12   8      105.07      119.01     11.31 o 
  -4  12   8        6.79       23.09      5.80 o 
  -2  12   8       41.61       47.56     11.34 o 
  -7  13   8       85.77       84.96     16.84 o 
  -5  13   8       12.20       -4.40      9.31 o 
 -11   1   9        0.41        0.07      3.53 o 
  -9   1   9       21.91       21.88      5.55 o 
  -7   1   9       17.41       15.12      4.69 o 
  -5   1   9       68.02       70.56     10.34 o 
  -3   1   9       27.57       28.35      8.87 o 
  -1   1   9        9.08        6.29      4.03 o 
 -10   2   9        2.54        3.08      3.98 o 
  -8   2   9        2.99        3.21      3.61 o 
  -6   2   9       13.35       14.67      4.69 o 
  -4   2   9       97.16      106.47     13.21 o 
  -2   2   9        5.37        5.22      5.27 o 
 -11   3   9        2.32        2.24      4.08 o 
  -9   3   9        4.46        4.42      3.75 o 
  -7   3   9        5.50        3.37      3.80 o 
  -5   3   9       10.89       11.41      6.27 o 
  -3   3   9       40.67       50.61      7.33 o 
  -1   3   9        5.90       -3.63      6.40 o 
 -10   4   9        5.37        7.61      4.28 o 
  -8   4   9       15.56       12.74      4.77 o 
  -6   4   9       21.20       36.02      9.41 o 
  -4   4   9      185.69      210.23     13.23 o 
  -2   4   9       18.08       24.71      5.88 o 
 -11   5   9        0.72        3.00      3.18 o 
  -9   5   9       59.59       45.40      7.48 o 
  -7   5   9        0.80        1.33      4.40 o 
  -5   5   9       41.49       38.96      9.81 o 
  -3   5   9       73.44       76.06     15.21 o 
 -10   6   9        7.18       12.23      4.75 o 
  -8   6   9       12.21       15.88      6.74 o 
  -6   6   9        3.09        4.94      5.60 o 
  -4   6   9        5.26        7.09      3.81 o 
  -2   6   9       17.73       10.36      9.61 o 
  -9   7   9       19.15       18.88      7.80 o 
  -7   7   9        1.54       -1.47      4.07 o 
  -5   7   9       20.13       13.87      4.86 o 
  -3   7   9        4.02        4.74      3.40 o 
 -10   8   9        1.52        5.80      5.14 o 
  -8   8   9        3.01       19.41      7.27 o 
  -6   8   9       17.87        2.92      5.74 o 
  -4   8   9       25.17       31.34      8.04 o 
  -9   9   9        8.07       19.88      7.54 o 
  -7   9   9       81.30       67.51     12.54 o 
  -5   9   9       23.16       31.90      6.05 o 
  -8  10   9       21.48       14.54      7.60 o 
  -6  10   9       19.50       14.90     13.61 o 
  -8   0  10       21.67       17.74      7.80 o 
  -6   0  10       25.42       24.15      8.94 o 
  -9   1  10       46.06       37.12     13.41 o 
  -7   1  10       10.67       13.44      5.07 o 
  -5   1  10        8.44        4.87      6.07 o 
  -8   2  10        8.56       12.65      5.23 o 
  -6   2  10        6.54        4.94      5.67 o 
  -9   3  10        2.15       -0.16      4.07 o 
  -7   3  10       33.17       25.88      9.47 o 
  -8   4  10        4.76        7.67      6.74 o 
  -6   4  10       86.59       83.58     14.28 o 
                                                 
